# Supplementary material for: The International/Canadian hereditary angioedema guideline
Source: Allergy Asthma Clin Immunol. 2026 Jan 28;22:24. doi: 10.1186/s13223-025-00999-8 (PMC13123228; doi:10.1186/s13223-025-00999-8)
Supplement: Supplementary file 1 — Supplementary Material 1 Additional File 1. HAE RCT Evidence Tables. Randomized Controlled Trials. Includes data extraction, quality assessments, and study reference codes and citations for randomized controlled trials. [file 13223_2025_999_MOESM1_ESM.xlsx]

## Sheet: RCT Data
Data Extraction for Randomized Control Trials
Study Reference	Study Design	# of Patients	Population	Intervention		Primary Outcome Measure	Primary Outcome Results	Secondary Outcome Measures and Results	Adverse Events	Source of Funding & RoB2
Sebetralstat for On-Demand Treatment of Hereditary Angioedema Attacks
Aygoren-Pursun-2023	randomized, double-blind, placebo-controlled, two-sequence, two-period (2 × 2) crossover trial	68 participants Sequence 1 (600 mg of sebetralstat to treat the first attack and then a dose of placebo to treat the second attack) n=34 Sequence 2 (placebo to treat the first attack and then 600 mg of sebetralstat to treat the second attack) n=34 53 participants completed trial	≥18 years of age ≥3 attacks in the past 93 days, and not on prophylactic therapy Laryngeal or facial attacks ineligible for treatment due to the possibility of treating potentially life-threatening attacks with placebo.	Efficacy, safety, and tolerability of a single dose of 600 mg sebetralstat for on-demand treatment	Participants were randomly assigned (1:1) to either sequence 1, where they were given a single dose of 600 mg of sebetralstat to treat the first eligible attack, and a second dose of placebo to treat the second eligible attack, or sequence 2, in which they were given placebo to treat the first eligible attack and then 600 mg of sebetralstat to treat the second eligible attack.	Time to use of conventional attack treatment within 12 h of study drug administration	Time to use of conventional treatment within 12 h of study drug administration was significantly longer with sebetralstat vs placebo (at quartile 1: >12 h [95% CI 9.6 to >12] vs 8.0 h [3.8 to >12]; p=0.0010). This increase in time to use of conventional attack treatment was maintained over 24 h (Q1>24 h [95% CI 9.5 to >24] with sebetralstat vs Q1 8.0 h [3.8-16.5] with placebo; p=0.0005. At 12 h a…	Median time to symptom relief (i.e. attack being rated at least "a little better" on the PGI-C scale for two consecutive timepoints: 1.6h (95% CI 1.5-3.0) with sebetralstat vs 9.0h (4.0-17.2) with placebo (p<0.0001). At 12 and 24h after study drug administration, more attacks treated with sebetralstat were rated at least "a little better" for two consecutive timepoints (44 [83%] at 12h and 45 [85…	There were no serious adverse events or adverse event-related discontinuations. No serious on-treatment TEAE events occurred after treatment with sebetralstat or placebo. Three (5%) of 58 participants had any drug-related TEAE while taking sebetralstat (1 abdominal pain, 1 back pain, 1 headache) and two (4%) of 55 while taking placebo (1 anal incontinence, 1 headache). 14 (21%) participants had o…	KalVista Pharmaceuticals: "The sponsor participated in the design of the trial, trial conduct, data collection, data management, data analysis, data interpretation, and review of the manuscript."
Riedl-2024-KONFIDENT KONFIDENT	Randomized, double-blind, three-way crossover phase 3 trial	110 participants 264 attacks treated with: sebetralstat 300 mg n=87 sebetralstat 600 mg n=93 placebo n=84	≥ 12 years of age ≥2 documented attacks within 3 months before screening or randomization	Efficacy and safety of up to two oral doses of sebetralstat (300 mg or 600 mg) or placebo for on-demand treatment	Participants were randomly assigned in 1:1:1:1:1:1 ratio to one of six sequences: In each sequence, 1 or 2 doses of the 1st trial agent in the sequence administered by the participant for the 1st attack, 1 or 2 doses of the 2nd trial agent in the sequence administered for the 2nd attack, and 1 or 2 doses of the third trial agent in the sequence administered for the 3rd attack.	Beginning of symptom relief assessed in a time-to-event analysis: a rating of "a little better" on the Patient Global Impression of Change scale (ratings range from "much worse" to "much better") at two or more consecutive time points within 12 hrs after the first administration of the trial agent.	Beginning of symptom relief was reached faster with the 300 mg and 600 mg doses of sebetralstat than with placebo (P<0.001 and P= 0.001 for comparisons with the 300 mg and 600 mg doses, respectively). Median time to the beginning of symptom relief was 1.61 hrs (IQR, 0.78 to 7.04) with the 300 mg dose, 1.79 hrs (1.02 to 3.79) with the 600 mg dose, and 6.72 hrs (1.34 to >12) with placebo.	Patient Global Impression of Severity [PGI-S]: A reduction in the severity of the attack within 12 hrs after first administration was reached faster with the 300 mg and 600 mg dose than with placebo (P=0.004 and P=0.003, respectively).Median time to a reduction in severity was 9.27 hrs (IQR, 1.53 to >12) with the 300 mg dose, 7.75 hrs (2.19 to >12) with 600 mg dose, and more than 12 hrs (6.23 to …	Adverse events occurred in 17 of 86 participants (19.8%) who received 300 mg of sebetralstat, in 14 of 93 (15.1%) who received 600 mg, and in 17 of 83 (20.5%) who received placebo. Three serious AE were reported; none were related to the trial agent or occurred within 3 days after sebetralstat or placebo was taken. In the 300 mg group, one case of herniated lumbar vertebrae was reported. In the 6…	KalVista Pharmaceuticals: "The trial sponsor participated in the design and conduct of the trial; the collection, management, and interpretation of the data; and the review of the manuscript. Statistical analyses were conducted by the sponsor."
Oral Berotralstat for the Prevention of Angioedema Attacks
Zuraw-2021 APeX-2	Phase 3, randomized, double‐blind, placebo‐ controlled parallel‐group	120 patients 110-mg berotralstat n=41 150-mg berotralstat n=40 placebo n=39	≥ 12 years of age in US and Canada and ≥ 18 years in Europe ≥2 investigator-confirmed HAE attacks in the first 56 days of a prospective run-in period	Daily berotralstat for the prevention of attacks in HAE	Oral berotralstat (110 mg or 150 mg once daily) or placebo once daily x 24 weeks	Rate of investigator-confirmed HAE attacks during 24-week treatment period	Berotralstat demonstrated a significant reduction in attacks at both dose levels relative to placebo: 1.65 attacks/month at 110mg (P=.024), 1.31 attacks/month at 150mg (P< .001), and 2.35 attacks/month with placebo. The model-based attack rate ratio of berotralstat vs placebo was 0.7 (95% CI = 0.51-0.95) for 110mg and 0.56 (95% CI = 0.41-0.77) for 150mg. In the 150-mg dose group, the rate of HAE …	Change from baseline in AE-QoL total scores at week 24: Was not significant (least squares mean (LS mean) difference from placebo in either group: -2.77 (95% CI = -10.08 to 4.53) points in the 110mg berotralstat (P=.453) and -4.90 (95% CI = -12.23 to 2.43) points in the 150mg berotralstat group (P=.188)). Change from baseline in AE-QoL mean at week 24: Exceeded the MCID in all treatment arms (LS …	The percentage of patients experiencing at least 1 TEAE was similar in all 3 arms over the 24-week period (83% with the 110-mg dose of berotralstat, [n = 34]; 85% with the 150-mg dose of berotralstat, [n = 34]; and 77% with placebo, [n = 30]) The TEAEs that occurred most commonly (≥10% in any treatment group) and more frequently with berotralstat (>2-patient difference in either arm compared in t…	BioCryst Pharmaceuticals, Inc.
Wedner-2021 APeX-2 part 2	Phase 3, randomized, double‐blind, placebo‐ controlled parallel‐group	108 patients included; 88 completed dosing Of the 74 who received berotralstat in phase 1: 110 mg berotralstat: 37 included; 28 completed; 150 mg berotralstat: 37 included; 31 completed Of 39 who received placebo in phase 1: 110 mg berotralstat: 17 randomized, 15 completed; 150 mg berotralstat: 17 randomized, 14 completed	≥ 12 years of age in US and Canada and ≥ 18 years in Europe Patients who participated in the 24-week APeX-2 (Zuraw-2021) trial	Daily berotralstat for the prevention of attacks in HAE (weeks 24 - 48)	Patients who participated in the 24-week APeX-2 (Zuraw-2021) study continued berotralstat at the same dose (150 mg or 110 mg), or if initially placebo, were re-randomized to berotralstat 150 mg or 110 mg through weeks 24 to 48.	Long-term safety and tolerability: Primary end points included the number and proportion of subjects with TEAEs, discontinuations due to TEAEs, serious TEAEs, grade 3 or 4 TEAEs, or laboratory abnormalities, and rash.	TEAEs were reported by 76 of 81 patients (94%) who were randomized to berotralstat in parts 1 and 2 (up to 48 weeks of exposure to berotralstat), by 30 of 39 (77%) randomized to placebo in part 1 (up to 24 weeks of exposure to placebo), and by 25 of 34 (74%) rerandomized from placebo to berotralstat in part 2 (up to 24 weeks of exposure to berotralstat). Drug-related AEs were reported by 35 of 81…	Number and rate of investigator-confirmed HAE attacks: Attack rates declined further by the end of part 2 among patients receiving berotralstat 150 mg or berotralstat 110 mg for the entire 48-week dosing period. Mean attack rates (±standard error of the mean [SEM]) for the 150mg group declined from 3.06 (±0.25) attacks/month at baseline to 1.70 (±0.32) at week 24, 1.32 (±0.26) at week 28, and 1.0…	Reported as primary end point.	BioCryst Pharmaceuticals, Inc.
Ohsawa-2021 APeX-J	Phase 3, randomized, double-blind, placebo-controlled, parallel-group	19 people randomized berotralstat 110 mg n=6 berotralstat 150 mg n=7 placebo n=6	≥ 12 years of age in Japan ≥ 2 independent expert‐confirmed HAE attacks during the 56 day prospective run‐in period	Daily berotralstat for the prevention of attacks in HAE	Oral Berotralstat (110 mg or 150 mg once daily) or placebo once daily x 24 weeks	Rate of expert-confirmed angioedema attacks during the 24-week dosing period	The model-estimated rates of expert-confirmed angioedema attack through 24 weeks were 1.64 attacks/month for the 110 mg dose group, 1.11 attacks/month for the 150 mg dose group, and 2.18 attacks/month for the placebo group. The primary endpoint was met for the 150 mg group, with reduction of expert-confirmed HAE attack rate by 49% compared with placebo (p = .003). The 110 mg dose reduced the expe…	Proportion of days with angioedema symptoms through 24 weeks: The difference from placebo in the proportion of days with angioedema symptoms at week 24 was 0.02 days (nominal p=.814), equating to approximately 3 fewer symptom-free days over the 24-week dosing period for the 110 mg group; and -0.12 days (p=.120), equating to approximately 20 more symptom-free days over the 24-week dosing period fo…	All patients experienced TEAEs through 24 weeks of dosing. The most frequently reported TEAEs in berotralstat-treated patients (n = 13) were nasopharyngitis (n = 4, 31%), cough (n = 2, 15%), abdominal pain (n = 2, 15%), diarrhea (n = 2, 15%), and pyrexia (n = 2, 15%). Drug-related TEAEs were reported in 2 patients in the 110 mg group (33%) and 2 patients in the 150 mg group (29%). No grade 4 TEAE…	BioCryst Pharmaceuticals, Inc., small sample size
C1-INH for the Prevention of Angioedema Attacks
Lumry-2019 SAHARA	Randomized, double‐blind, placebo‐ controlled, partial cross‐ over trial	75 participants randomized 60 for cross‐over sequence: pdC1‐INH liquid in period 1 n=31; placebo in period 1 n=29; continuous pdC1‐INH liquid n=15 58 (77%) completed study	≥12 years of age (≥ 18 years in Germany and Israel) ≥2 monthly attacks during 3 consecutive months	Self administered, fixed-dose (2000 IU) pdC1-INH twice‐weekly	Placebo or pdC1-INH liquid for 14 weeks, then crossed over from active to placebo or vice versa for another 14 weeks. Remainder were randomized to pdC1-INH liquid for 28 weeks.	Normalized number of attacks (NNA) vs placebo during a treatment period, starting from day 1.	Regardless of treatment sequence, least squares means (LS means) of the NNA were significantly lower for pdC1-INH liquid vs placebo (difference in LS means, -2.32, both from day 1 and day 15, P < .0001). There was a median 79.5% reduction in HAE attacks vs placebo from day 1 (mean [SD] 59.52% [69.06]) and 84.6% from day 15 (mean [SD] 63.48% [58.45]).	Proportion of patients achieving ≥50% reduction in NNA attack severity: Of patients with data in both treatment periods, 77.6% and 76.6% receiving pdC1-INH liquid from days 1 and 15, respectively, were clinical responders (P< .0001). NNA ≥50% excluding first 2 weeks of each treatment period: The proportion of patients achieving a reduction in NNA with C1-INH liquid vs placebo was statistically si…	A similar proportion of patients receiving pdC1-INH liquid in crossover sequences and those receiving placebo experienced TEAEs (51.8% and 56.1%, respectively), treatment-related TEAEs (7.1% and 7.0%, respectively), and TEAEs within 24 hrs after receiving study drug (12.5% and 12.3%, respectively). The TEAE profile was generally similar for pdC1-INH liquid and placebo. Commonly reported TEAEs by …	Shire HGT, a Takeda company
Li-2019 COMPACT Post Hoc Analysis	Randomized, double-blind, placebo controlled, dose-ranging, incomplete crossover	90 participants 40 IU/kg n=45 (C1-INH n=23 placebo n=22) 60 IU/kg n=45 (C1-INH n=22/ placebo n=23)	≥12 years of age ≥ 4 attacks in a consecutive 2-month period within 3 months before screening.	Self-administered C1-INH (SC) twice weekly for prophylaxis	C1-INH(SC) 40 or 60 IU/kg twice weekly for 16 weeks, SC, preceded or followed by a placebo period (twice weekly SC injections) for 16 weeks. Observation period was 14 weeks per treatment period (after exclusion of the 2-week run-in or washout period). Post hoc analysis of treatment responses in the first 2 weeks of treatment, and analyses of attacks requiring rescue medication	Post hoc analysis on the number of HAE attacks that required treatment with rescue medication, assessed if a preventive effect within 2 weeks of treatment initiation was evident, and determined the percentage of patients who experienced HAE attacks in the first 2 weeks of treatment initiation.	C1-INH(SC) prophylaxis demonstrated a preventive treatment effect with evidence of benefit within 2 weeks. In the first 2 weeks, 12/43 patients (28%) experienced attacks with 40 IU/kg vs 39/44 patients (89%) with placebo, and 10/43 patients(23%) with 60 IU/kg vs 34/42 patients(81%) with placebo. Of the total number of 14 attacks that occurred during the first 2 weeks of C1-INH(SC) 60 IU/kg, 9(64%…	Exploratory endpoints not previously reported include: Duration of HAE attacks per patient: median (range) - 1.57 (1.0, 5.8) days for 40 IU/kg, 1.71 (1.0, 7.0) days for its corresponding placebo. 1.0 (1.0, 5.5) days for 60 IU/kg, and 1.45 (1.0, 4.0) days for its corresponding placebo. Time-normalized sum of symptom severity scores: Both doses of C1-INH (SC) reduced the time-normalized sum of symp…	Not reported	CSL Behring: "The sponsor was involved in the study design, data analysis, and decisions concerning submission of data for publication."
Garadacimab for the Prevention of Angioedema Attacks
Craig-2022b	Double-blind, randomised, placebo-controlled phase 2 study	32 patients garadacimab 75 mg n=9 200 mg n=8 600 mg n=7 placebo n=8	18-65 years of age 30 of 32 diagnosed with type 1 HAE-C1-INH, and 2 diagnosed with type 2 HAE-C1-INH. ≥ 4 attacks over a 2 month period during the 3 months before screening	Monthly subcutaneous garadacimab for prophylaxis	Initial intravenous loading doses of placebo and 40 mg, 100 mg, and 300 mg garadacimab on day 1, followed by subcutaneous treatment with placebo or 75 mg, 200 mg, and 600 mg garadacimab, respectively, on day 6 and then every 4 weeks for 12 weeks.	Time-normalised number of attacks per month experienced by patients in the 200 mg and 600 mg garadacimab groups during the 12-week subcutaneous administration period vs placebo	The median number of monthly attacks during the 12-week subcutaneous treatment period was 4.6 (IQR 3.1-5.0) with placebo, 0.0 (0.0-0.0) with 200mg garadacimab, and 0.3 (0.0-0.7) with 600mg garadacimab. Compared with placebo, the median rate of attacks was significantly reduced with garadacimab 200mg (reduced by 100% [95% CI 98-101]; p=0.0002) and 600mg (reduced by 93% [54-110]; p=0.0003).	Proportion of patients who responded to garadacimab or placebo ( ≥50% relative reduction in number of attacks per month vs run-in period) or did not have any attacks during the administration period: -200mg garadacimab group: All 8 patients (100%) had a reduction in the number of monthly attacks of at least 90% and 7 (88%) were attack free. -75mg garadacimab group: Eight (89%) of nine patients ha…	In the garadacimab groups, 53 TEAEs were reported, and all were determined to be mild (35 events that occurred in 15 [63%] of 24 patients), or moderate (18 events that occurred in 11 [46%]). 41 [77%] of 53 TEAEs were assessed by the investigator to be unrelated to treatment. All AEs that were assessed to be related to the investigational product resolved over time, without the use of concomitant …	CSL Behring "The study was designed by the sponsor, in collaboration with key investigators... Employees of the sponsor who are named authors had a role in data collection, data analysis, and data interpretation. The sponsor reviewed the data from the study and the final manuscript before submission." "Personnel analysing the data were unmasked to treatment assignment and instructed to keep the r…
Craig-2023 VANGUARD	Double-blind, randomized, placebo-controlled, parallel-arm	64 participants garadacimab n=39 placebo n=25 57 completed (37 treatment; 22 placebo)	≥ 12 years of age ≥ 3 attacks during the 3 months before screening	Monthly subcutaneous garadacimab for prophylaxis	Patients received a 400-mg loading dose of subcutaneous garadacimab as two 200-mg injections or volume-matched placebo on day 1 of the treatment period, followed by five additional self-administered (or caregiver-administered) monthly doses of 200-mg subcutaneous garadacimab or volume-matched placebo from months 2-6.	Investigator-assessed time-normalised number of hereditary angioedema attacks per month during the 6-month treatment period (day 1 to day 182)	During the 6-month treatment period (day 1-182), the mean number of investigator-confirmed hereditary angioedema attacks per month was significantly lower in the garadacimab group (0.27, 95% CI 0.05 to 0.49) than in the placebo group (2.01, 1.44 to 2.57; p<0.0001), a percentage difference in means of -87 (95% CI -96 to -58; p<0.0001). The median number of hereditary angioedema attacks per month w…	Percentage difference in the mean number of attacks per month vs placebo (95% CI) during 6-month period: -87% (-96 to -58) (p <0.0001) Percentage reduction in the mean number of attacks per month in the treatment period vs the run-in period (day 1 to day 182) (95% CI): 91% garadacimab (83.4 to 97.9) vs 20% placebo (2.2 to 38.2) (p <0.0001) Patients in garadacimab group with no attacks during mont…	75 AE occurred in 25 (64%) of 39 patients in the garadacimab group and 54 AE occurred in in 15 (60%) of 25 patients in the placebo group. Most common TEAE were upper-respiratory tract infections, nasopharyngitis, and headaches One serious severe adverse event (laryngeal attack) managed with overnight hospitalisation occurred in the garadacimab group and was assessed by the investigator as unrelat…	CSL Behring: "The funder of the study contributed to the study design, data collection, data analysis, data interpretation, writing of the report, and the decision to submit for publication."
Craig-2024	Treatment period 1 (TP1): 12 weeks, double-blind, placebo-controlled phase-2 study (Craig-2022b) Treatment period 2 (TP2): ≥44-week open-label extension	32 patients initially randomly assigned (1:1:1:1) to garadacimab (75 mg, 200 mg, or 600 mg) or placebo in TP1 (Craig-2022b) 8 patients in placebo in TP1 randomized to 200 mg (n=4) or 600 mg (n=4) 6 additional open-label patients received garadacimab 400 mg every 2 weeks, then were randomized to 200 mg (n=3) or 600 mg (n=3) Total TP2 n=38: 200 mg n=20 600 mg n=18	18-65 years of age 30 of 32 diagnosed with type 1 HAE-C1-INH, 2 diagnosed with type 2 HAE-C1-INH. ≥ 4 attacks over a 2 month period during the 3 months before screening	Monthly subcutaneous garadacimab for prophylaxis	TP1: see Craig-2022b TP2: Patients were exposed for a median of 87.9 weeks (IQR 50.0-106.6) to monthly garadacimab 200 mg and 44.1 weeks (24.1–56.1) to monthly garadacimab 600 mg. Patients from TP1 who received placebo, garadacimab 75mg, or open-label garadacimab 400mg every 2 weeks were re-randomized (1:1) to open-label garadacimab 200mg or 600mg once monthly.	Supportive analysis to the primary endpoint for TP1 was the time-normalised number of hereditary angioedema attacks per month (monthly attack rate) for patients in TP2.	In TP2, the median monthly attack rate was 0.0 (IQR 0.0-0.1) in the garadacimab 200 mg group, with a median reduction in the number of attacks of 100% (IQR 98-100) relative to the run-in period. The median monthly attack rate was 0.1 (IQR 0.0-0.4) in the garadacimb 600 mg group. (Patients are reported in the dose group to which they were assigned at the beginning of TP2.) For the 38 patients rece…	Number and proportion of patients responding to treatment in TP2: All 36 (100%, 95% CI 90-100) receiving garadacimab 200mg, and 16 of 18 (89%, 67–97) 600mg had a reduction in monthly attack rate ≥70%. A reduction in monthly attack rate of ≥ 90% occurred in 34 of 36 patients (94%, 82-98) receiving 200mg, and 14 of 18 (78%, 55–91) receiving 600mg. (Note: Patients with a dose reduction per protocol …	In TP2, 36 (95%) of 38 patients experienced at least one TEAE, totalling 236 events at a rate of 3.3 events per patient-year (injection-adjusted rate of 0.3), including two serious TEAEs that were assessed as not related to garadacimab. Most TEAEs in TP2 were mild or moderate in severity, with the majority categorised as mild; 5 patients experienced at least one severe TEAEs (none of which were c…	CSL Behring "The study was designed by the sponsor, in collaboration with key investigators... Employees of the sponsor who are named authors had a role in data collection, data analysis, and data interpretation. The sponsor reviewed the data from the study and the final manuscript before submission." "Personnel analysing the data were unmasked to treatment assignment and instructed to keep the r…
C1-INH for the Prevention of Angioedema Attacks in Children Ages 6-11
Aygoren-Pursun-2019 (interim results published in 2018 evidence tables)	Phase 3, randomized, single-blind, crossover study	12 children randomized 500/1000 U C1-INH treatment sequence n=5 1000/500 U C1-INH treatment sequence n=7 12 completed study	6 to 12 years of age average of ≥1.0 (≥2.0 in Germany) attacks/month of moderate or severe intensity or requiring acute treatment.	Prophylaxis with twice-weekly C1-INH (500 or 1000 U)	500 or 1000 U C1-INH (intravenously administered by qualified personnel at the investigational site or at the patient's home/other location), every 3-4 days for 12 weeks before switching to the alternate dose for 12 weeks with no washout between the doses.	The primary efficacy end-point was the monthly normalized number of attacks (NNA) in a 12-week treatment period.	The median percentage reduction in NNA from baseline was 76.2% with 500 U C1-INH and 87.4% with 1000 U. The reduction in NNA was significantly greater (P = 0.035 [90% CI, −0.706 to −0.102]) with 1000 vs 500 U C1-INH (mean [SD] within-patient difference, −0.4 [0.58]). A ≥70% reduction in NNA from baseline was achieved by 58.3% of patients with 500 U C1-INH and 91.7% of patients with 1000 U	Cumulative attack severity: Mean (SD) change from the baseline observation period (BOP) was -5.2 (5.4) [90% CI, -8.0 to -2.4] with 500 U C1-INH and -5.8 (5.5) [90% CI, -8.7 to -3.0] with 1000 U. Cumulative daily severity: Mean (SD) change from the BOP was -8.2 (6.5) [90% CI, -11.5 to -4.8] with 500 U C1-INH and -10.0 (7.5) [90% CI, -13.9 to -6.1] with 1000 U. Number of attacks receiving acute tre…	No serious TEAEs or discontinuations occurred. Breakthrough HAE attacks, captured as treatment-emergent adverse events (TEAEs), occurred in 10/12 (83.3%) patients. Within 24 hrs of administration, the most common non-HAE attack TEAEs were fatigue and/or irritability. One HAE attack in one patient was considered by the investigator as related to C1-INH (1000 U), and in two patients, mainly mild TE…	Shire HGT, a Takeda company Only patients and parents/ caregivers were blinded to treatment sequence and dose. NI randomization process
Donidalorsen for the Prevention of Hereditary Angioedema Attacks
Fijen-2022	Randomized, double-blind, placebo-controlled, parallel-group trial	20 patients donidalorsen n=14 placebo n=6 19 completed (13 donidalorsen; 6 placebo)	≥18 years of age ≥2 investigator-confirmed attacks during a run-in period that lasted a maximum of 8 weeks	Efficacy and safety of monthly administration of 80 mg of donidalorsen	Four doses of donidalorsen (80 mg) or placebo, administered at the clinical site once every 4 weeks (during on-site trial visits at weeks 1 (baseline), 5, 9, and 13)	Time-normalized number of investigator-confirmed angioedema attacks per month (attack rate) between week 1 (baseline) and week 17.	The mean time-normalized number of investigator-confirmed angioedema attacks per month from week 1 to week 17 was 0.23 (95% confidence interval [CI], 0.08 to 0.39; range, 0.25 to 1.00) in the donidalorsen group and 2.21 (95% CI, 0.58 to 3.85; range, 0.50 to 4.75) in the placebo group (mean difference, −90%; 95% CI, −96 to −76; P<0.001).	Mean monthly attack rate between weeks 5 and 17: 0.07 (95% CI, -0.08 to 0.23) in the donidalorsen group and 2.06 (95% CI, 0.41 to 3.72) in the placebo group (mean difference, -97%; 95% CI, -100 to -69). Moderate or severe attacks, during both the period from week 1-17 and the period from week 5 -17: Week 1-17: donidalorsen 0.16 (0.03 to 0.30), placebo 1.38 (0.08 to 2.67), difference 95% CI = -88 …	No deaths or serious adverse events occurred during the trial. The incidence of mild-to-moderate adverse events was 71% among patients receiving donidalorsen and 83% among those receiving placebo. During the treatment period, the most common adverse events that were reported in patients receiving donidalorsen were headache (in 14%) and nausea (in 7%), both of which occurred at a higher incidence …	Ionis Pharmaceuticals
Riedl-2024-OASIS OASIS-HAE	Phase 3, randomized, double-blind, placebo-controlled trial	90 patients donidalorsen q4wks n=45 donidalorsen q8wks n=23 placebo n=22	≥ 12 years of age ≥2 investigator-confirmed attack during a run-in period (56 days to 1 day before randomization)	Efficacy and safety of 80 mg donidalorsen every 4 or 8 weeks	Donidalorsen (80 mg subcutaneously) or placebo once every 4 or 8 weeks for 25 weeks.	The primary end point was the time-normalized number of investigator-confirmed hereditary angioedema attacks per 4 weeks (attack rate) from week 1 to week 25.	The mean attack rate during the run-in period in the donidalorsen groups was 3.61 in the 4-week group and 3.18 in the 8-week group, as compared with 2.90 in the placebo group. The least squares mean (LS mean) time-normalized attack rate was 0.44 (95% CI, 0.27 to 0.73) in the 4-week group, 1.02 (95% CI, 0.65 to 1.59) in the 8-week group, and 2.26 (95% CI, 1.66 to 3.09) in the placebo group. The me…	4-week group from weeks 5-25: The LS mean time-normalized attack rate was 0.30 (95% CI, 0.15 to 0.58) in 4-week group and 2.25 (95% CI, 1.59 to 3.18) in placebo, an 87% (95% CI, 72 to 94) lower rate with donidalorsen vs placebo (P<0.001). 37 patients (82%) in 4-week group had a reduction in attacks ≥ 70% from baseline vs 4 patients [18%] in placebo; P<0.001, and 53% of patients in the 4-week grou…	65 patients (72%) reported AE: 33 (73%) in the 4-week group, 14 (61%) in the 8-week group, and 18 (82%) in placebo group. 98% of the 281 events were mild or moderate in severity. The most common events were erythema at the injection site (13% of patients), headache (13%), and nasopharyngitis (11%) in the 4-week group, and nasopharyngitis (18%), limb injury (18%), and headache ( 18%) in the placeb…	Ionis Pharmaceuticals
Lanadelumab for the Prevention of Hereditary Angioedema Attacks: Health Related QoL
Lumry-2021-HELP HELP HRQoL	Phase 3, randomized, double-blind, parallel-group, placebo-controlled trial	125 patients Lanadelumab: 150 mg q4wks n=28 300 mg q4wks n=29 300mg q2wks n=27 Placebo n=41 113 (90.4%) completed study	≥ 12 years of age ≥1 investigator-confirmed attack during a 4-week run-in period	Lanadelumab for prophylaxis every 2 or 4 weeks during 26 week trial period	1 of 3 lanadelumab dose regimens: 150 mg every 4 weeks, 300 mg every 4 weeks, or 300 mg every 2 weeks. (Injections every 2 weeks, with every-4-week groups receiving placebo in between active treatments.)	Reported in HELP study: Banerji-2018 (in 2018 evidence table)		AE-QoL administered monthly: Compared with the placebo group, the lanadelumab total group demonstrated significantly greater improvements in AE-QoL total and domain scores (mean change, -13.0 to -29.3; p < 0.05 for all) with the largest improvement in functioning. Significantly more patients in the lanadelumab total group achieved the MCID of a 6 point reduction in AE-QoL total score vs placebo (…	Not reported	Shire HGT, a Takeda company
Lanadelumab for the Prevention of Hereditary Angioedema Attacks: Onset of Action
Riedl-2020 HELP Ad Hoc	Phase 3, randomized, double-blind, parallel-group, placebo-controlled trial	125 patients Lanadelumab: 150 mg q4wks n=28 300 mg q4wks n=29 300mg q2wks n=27 Placebo n=41 125 included in day 0-69 analysis, 120 included in day 70-182 analysis. (4 placebo, 1 300mg q2wks discontinued prior to day 70)	≥ 12 years of age ≥1 investigator-confirmed attack during a 4-week run-in period	Lanadelumab for prophylaxis every 2 or 4 weeks during 26 week trial period Ad hoc analyses of efficacy during days 0-69 of treatment to assess onset of action	1 of 3 lanadelumab dose regimens: 150 mg every 4 weeks, 300 mg every 4 weeks, or 300 mg every 2 weeks. (Injections every 2 weeks, with every-4-week groups receiving placebo in between active treatments.)	Attack rate during days 0-69 of treatment vs placebo, and vs baseline	During days 0-69, mean monthly attack rate was significantly lower with lanadelumab (0.41-0.76) vs placebo (2.04) (P ≤ .001): Lanadelumab 150 mg q4wks -72.6% (-83.5, -54.6) P<.001, lanadelumab 300 mg q4wks -62.8% (-75.4, -43.6) P<.001, and lanadelumab 300 mg q2wks -80.1% (-88.8, -64.8) P<.001, all vs placebo. The lower rate of HAE attacks in lanadelumab-treated patients was evident starting from …	Monthly attack rate for attacks requiring acute treatment during days 0-69: Mean monthly attack rate for attacks requiring acute treatment was significantly lower with lanadelumab vs placebo (0.33-0.61 vs 1.66) P ≤ .001, and moderate/severe attacks (0.31-0.48 vs 1.33) P ≤ .001. Attack free during days 0-69: More patients receiving lanadelumab vs placebo were attack free (37.9%-48.1% vs 7.3%) Resp…	Treatment emergent adverse events (TEAEs) were reported by 82.1% and 75.6% of lanadelumab-treated patients during days 0-69 and days 70-182 of treatment, respectively. No treatment-related serious TEAEs nor deaths due to TEAEs occurred during either treatment period. One patient experienced a treatment-related severe TEAE during days 70-182, and one patient discontinued lanadelumab use during thi…	Shire HGT, a Takeda company

## Sheet: RCT Quality Assesment
	Quality Assessment for Randomized Control Trials
		Cochrane Risk of Bias Tool - RoB2*
		L=Low risk S=Some concerns H=High risk NI=No information N/A=Not applicable
	Study Reference	1. Random-ization process?	2. Deviations from intended interventions?	3. Missing outcome data?	4. Measure-ment of the outcome?	5. Selection of the reported result?	Overall Bias	Source of Funding	Other Comments	ClinicalTrials.gov
	Sebetralstat for On-Demand Treatment of Hereditary Angioedema Attacks
	Aygoren-Pursun-2023	L	L	L	L	L	L	KalVista Pharmaceuticals	"The sponsor participated in the design of the trial, trial conduct, data collection, data management, data analysis, data interpretation, and review of the manuscript."	NCT04208412
	Riedl-2024-KONFIDENT KONFIDENT	L	L	L	L	L	L	KalVista Pharmaceuticals	"The trial sponsor participated in the design and conduct of the trial; the collection, management, and interpretation of the data; and the review of the manuscript. Statistical analyses were conducted by the sponsor."	NCT05259917
	Oral Berotralstat for the Prevention of Angioedema Attacks
	Zuraw-2021 APeX-2	L	L	L	L	L	L	BioCryst Pharmaceuticals, Inc.		NCT03485911
	Wedner-2021 APeX-2 pt 2	L	L	L	L	L	L	BioCryst Pharmaceuticals, Inc.		NCT03485911
	Ohsawa-2021 APeX-J	L	L	L	L	L	L	BioCryst Pharmaceuticals, Inc	Small sample size	NCT03873116
	C1 Esterase Inhibitor for the Prevention of Angioedema Attacks
	Lumry-2019 SAHARA	L	L	L	L	L	L	Shire HGT, a Takeda company		NCT02584959
	Li-2019 COMPACT Post Hoc	L	L	L	L	L	L	CSL Behring	"The sponsor was involved in the study design, data analysis, and decisions concerning submission of data for publication."	NCT01912456
	Garadacimab for the Prevention of Angioedema Attacks
	Craig-2022b	L	L	L	S	L	S	CSL Behring	"The study was designed by the sponsor, in collaboration with key investigators... Employees of the sponsor who are named authors (IJ, IP, MKD, and DP) had a role in data collection, data analysis, and data interpretation. The sponsor reviewed the data from the study and the final manuscript before submission." "Personnel analysing the data were unmasked to treatment assignment and instructed to …	NCT03712228
	Craig-2023 VANGUARD	L	L	L	L	L	L	CSL Behring	"The funder of the study contributed to the study design, data collection, data analysis, data interpretation, writing of the report, and the decision to submit for publication."	NCT04656418
	Craig-2024	L	L	L	S	L	S	CSL Behring	"The study was designed by the sponsor in collaboration with key investigators... Employees of the sponsor who are named authors (HF, MAB, IJ, and IP) had a role in data collection, analysis, and interpretation. The sponsor provided financial support for medical writing and reviewed the data from the study and the final manuscript before submission." "Personnel analysing the data were unmasked to…	NCT03712228
	C1-INH for the Prevention of Angioedema Attacks in Children Ages 6-11
	Aygoren-Pursun-2019	S	S	L	S	L	L	Shire HGT, a Takeda company	"Only patients and parents/caregivers were blinded to treatment sequence and dose". NI randomization process	NCT02052141
	Donidalorsen for the Prevention of Hereditary Angioedema Attacks
	Fijen-2022	L	L	L	L	L	L	Ionis Pharmaceuticals		NCT04030598
	Riedl-2024-OASIS OASIS-HAE	L	L	L	L	L	L	Ionis Pharmaceuticals	Data were collected by investigators and analyzed by an independent organization, Parexel International.	NCT05139810
	Lanadelumab for the Prevention of Hereditary Angioedema Attacks: Health Related QoL
	Lumry-2021-HELP HELP QoL	L	L	L	L	L	L	Shire HGT, a Takeda company		NCT02586805
	Lanadelumab for the Prevention of Hereditary Angioedema Attacks: Onset of Action
	Riedl-2020 HELP Ad Hoc	L	L	L	L	L	L	Shire HGT, a Takeda company		NCT02586805
	* Sterne JAC, Savović J, Page MJ, Elbers RG, Blencowe NS, Boutron I, et al. RoB 2: a revised tool for assessing risk of bias in randomised trials. BMJ 2019; 366: l4898.

## Sheet: RCT Citations + Study Refs
Study Reference Codes and Citations for Randomized Control Trials
Code	Citation
Aygoren-Pursun-2019	Aygoren-Pursun E, Soteres DF, Nieto-Martinez SA, Christensen J, Jacobson KW, Moldovan D, et al. A randomized trial of human C1 inhibitor prophylaxis in children with hereditary angioedema. Pediatric Allergy & Immunology. 30(5):553-561, 2019 08. https://onlinelibrary.wiley.com/doi/10.1111/pai.13060
Aygoren-Pursun-2023	Aygoren-Pursun E, Zanichelli A, Cohn DM, Cancian M, Hakl R, Kinaciyan T, et al. An investigational oral plasma kallikrein inhibitor for on-demand treatment of hereditary angioedema: a two-part, randomised, double-blind, placebo-controlled, crossover phase 2 trial. Lancet. 401(10375):458-469, 2023 02 11.
Craig-2022b	Craig T, Magerl M, Levy DS, Reshef A, Lumry WR, Martinez-Saguer I, et al. Prophylactic use of an anti-activated factor XII monoclonal antibody, garadacimab, for patients with C1-esterase inhibitor-deficient hereditary angioedema: a randomised, double-blind, placebo-controlled, phase 2 trial. Lancet. 2022 Mar 5;399(10328):945-955.
Craig-2023	Craig TJ, Reshef A, Li HH, Jacobs JS, Bernstein JA, Farkas H, et al. Efficacy and safety of garadacimab, a factor XIIa inhibitor for hereditary angioedema prevention (VANGUARD): a global, multicentre, randomised, double-blind, placebo-controlled, phase 3 trial. Lancet. 401(10382):1079-1090, 2023 04 01.
Craig-2024	Craig TJ, Levy DS, Reshef A, Lumry WR, Martinez-Saguer I, Jacobs JS, Yang WH, et al. Garadacimab for hereditary angioedema attack prevention: long-term efficacy, quality of life, and safety data from a phase 2, randomised, open-label extension study. The Lancet Haematology. 11(6):e436-e447, 2024 Jun.
Fijen-2022	Fijen LM, Riedl MA, Bordone L, Bernstein JA, Raasch J, Tachdjian R, et al. Inhibition of prekallikrein for hereditary angioedema. New England Journal of Medicine. 386(11):1026-1033, 2022 03 17. https://www.nejm.org/doi/10.1056/NEJMoa2109329
Li-2019	Li HH, Zuraw B, Longhurst HJ, Cicardi M, Bork K, Baker J, et al. Subcutaneous C1 inhibitor for prevention of attacks of hereditary angioedema: additional outcomes and subgroup analysis of a placebo-controlled randomized study. Allergy, Asthma, & Clinical Immunology: Official Journal of the Canadian Society of Allergy & Clinical Immunology. 15:49, 2019. https://dx.doi.org/10.1186/s13223-019-0362-1
Lumry-2019	Lumry WR, Martinez-Saguer I, Yang WH, Bernstein JA, Jacobs J, Moldovan D, et al. Fixed-dose subcutaneous C1-inhibitor liquid for prophylactic treatment of C1-INH-HAE: SAHARA randomized study. The Journal of Allergy & Clinical Immunology in Practice. 7(5):1610-1618.e4, 2019 May - Jun. https://dx.doi.org/10.1016/j.jaip.2019.01.021
Lumry-2021-HELP	Lumry WR, Weller K, Magerl M, Banerji A, Longhurst HJ, Riedl MA, et al. Impact of lanadelumab on health-related quality of life in patients with hereditary angioedema in the HELP study. Allergy. 76(4):1188-1198, 2021 04. https://dx.doi.org/10.1111/all.14680
Ohsawa-2021	Ohsawa I, Honda D, Suzuki Y, Fukuda T, Kohga K, Morita E, et al. Oral berotralstat for the prophylaxis of hereditary angioedema attacks in patients in Japan: A phase 3 randomized trial. Allergy. 76(6):1789-1799, 2021 06. https://onlinelibrary.wiley.com/doi/10.1111/all.14670
Riedl-2020	Riedl MA, Maurer M, Bernstein JA, Banerji A, Longhurst HJ, Li HH, et al. Lanadelumab demonstrates rapid and sustained prevention of hereditary angioedema attacks. Allergy. 75(11):2879-2887, 2020 11. https://dx.doi.org/10.1111/all.14416
Riedl-2024-KONFIDENT	Riedl MA, Farkas H, Aygoren-Pursun E, Psarros F, Soteres DF, Staevska M, et al; KONFIDENT Investigators. Oral sebetralstat for on-demand treatment of hereditary angioedema attacks. N Engl J Med. 2024 Jul 4;391(1):32-43.
Riedl-2024-OASIS	Riedl MA, Tachdjian R, Lumry WR, Craig T, Karakaya G, Gelincik A, et al & OASIS-HAE Team. Efficacy and safety of donidalorsen for hereditary angioedema. N Engl J Med. 2024 Jul 4;391(1):21-31. https://www.nejm.org/doi/full/10.1056/NEJMoa2402478
Wedner-2021	Wedner HJ, Aygoren-Pursun E, Bernstein J, Craig T, Gower R, Jacobs JS, et al. Randomized trial of the efficacy and safety of berotralstat (BCX7353) as an oral prophylactic therapy for hereditary angioedema: Results of APeX-2 through 48 weeks (part 2). The Journal of Allergy & Clinical Immunology in Practice. 9(6):2305-2314.e4, 2021 06. https://dx.doi.org/10.1016/j.jaip.2021.03.057
Zuraw-2021	Zuraw B, Lumry WR, Johnston DT, Aygoren-Pursun E, Banerji A, Bernstein JA, et al. Oral once-daily berotralstat for the prevention of hereditary angioedema attacks: A randomized, double-blind, placebo-controlled phase 3 trial. Journal of Allergy & Clinical Immunology. 148(1):164-172.e9, 2021 07. https://dx.doi.org/10.1016/j.jaci.2020.10.015
