# Supplementary material for: The International/Canadian hereditary angioedema guideline
Source: Allergy Asthma Clin Immunol. 2026 Jan 28;22:24. doi: 10.1186/s13223-025-00999-8 (PMC13123228; doi:10.1186/s13223-025-00999-8)
Supplement: Supplementary file 2 — Supplementary Material 2 Additional File 2. HAE Lower Quality Comparison Study Evidence Tables. Lower Quality Comparison Studies. Includes data extraction, quality assessments, and study reference codes and citations for lower quality comparison studies. [file 13223_2025_999_MOESM2_ESM.xlsx]

## Sheet: Comparison Study Data 
Lower Quality Comparison Studies - Updated September 17, 2024
Study Reference	# of Subjects	Description of Study	Outcome Measures	Outcome Results	Adverse Events
Acute Treatment
Efficacy and safety of rhC1-INH administered during HAE attacks
Andrasi-2020	21 C1-INH-HAE patients (544 HAE attacks)	Prospective study analyzed the course of 544 HAE attacks experienced by the 21 C1-INH-HAE patients treated with rhC1-INH, as recorded by patient questionnaire for every HAE attack. RhC1-INH was administered in the home setting. The administered dose was 50 U/kg BW in patients weighing less than 84 kg, and 4200 U in patients weighing more than 84 kg.	Time of onset and location of edema formation, time of rhC1-INH administration, and time to the cessation of worsening to the improvement of symptoms, and to full resolution of the symptoms. Severity of the individual HAE attacks was graded on a 1 to 10 scale, as well as on a 100-mm VAS. Adverse events, and patient recorded satisfaction with the treatment on both the 10-grade scale and the VAS.	Median time to the administration of rhC1-INH was 90.0 (0-340) minutes after the onset of the HAE attack, the severity of which was 60 (2.0-100) measured on a VAS. Symptoms stopped worsening in 30 (0-1290) minutes, started to improve as early as 60 (0.0-1320.0) minutes after the injection of rhC1-INH, and the edema resolved in 730.0 (60.0-4770.0) minutes after treatment. Early treatment results i…	No local and serious systemic adverse events/effects were observed. Mild, possibly treatment-related events were reported by 5 out of 21 patients - these involved only 18 HAE attacks out of the analyzed 544. Patient #1 reported tiredness and gastrointestinal discomfort (nausea, abdominal pain); Patient #2 reported fatigue, dizziness and heat sensation in the arm into which the injection was admin…
Efficacy and safety of rhC1-INH administered during HAE attacks in children
Reshef-2019	20 children with C1-INH-HAE (aged 5-14 years); 73 HAE attacks. 15 completed study	Open-label, phase 2 study of children aged 2-13 years with C1-INH-HAE. Eligible HAE attacks were treated intravenously with rhC1-INH 50 IU/kg body weight (maximum, 4200 IU). 70 attacks (95.9%) were treated with a single dose of rhC1-INH. 7(35.0%) children were treated for four or more attacks.	Primary end-point was time to beginning of symptom relief (TOSR; ≥20 mm decrease from baseline in visual analog scale [VAS] score, persisting for two consecutive assessments). Secondary end-point was time to minimal symptoms (TTMS; <20 mm VAS score for all anatomic locations).	Seventy (95.9%) of 73 HAE attacks were treated with a single dose. One child received a second dose for HAE attacks 3 and 8, and one child received a second dose for attack 3. Median TOSR based on VAS score (primary end-point) for the 73 HAE attacks was 60.0 minutes (95% confidence interval [CI], 60.0-65.0 minutes). For the first HAE attack, the median TOSR was 60.0 minutes, and most children had…	AEs were reported in 11 (55.0%) of the 20 children, with the most common AEs being naso-pharyngitis (n = 3; 15.0%), vomiting (n = 3; 15.0%), viral infection (n = 2; 10.0), and abnormal blood lymphocyte morphology (n = 2; 10.0%) (which were considered by investigators to be possibly related to study medication, and were considered mild in intensity and were self-limited). Based on these events bei…
Long-Term Prophylaxis
Lanadelumab for the prevention of HAE attacks
Banerji-2022 HELP OLE	212 patients treated with lanadelumab (109 rollovers and 103 nonrollovers) 92.5% of patients completed ≥12 months in the study; 81.6% completed ≥30 months	Patients who completed the HELP Study were able to immediately enter the HELP OLE (rollovers), and eligible patients who had not participated were able to enter (nonrollovers). Rollover patients received a single 300mg dose of lanadelumab on Day 0 and the second dose after patient's first confirmed angioedema attack. Thereafter, lanadelumab was administered every 2 weeks. Nonrollover patients rec…	Primary objective was to evaluate long-term safety of repeated lanadelumab dosing. Secondary objectives included evaluation of long-term efficacy in preventing attacks, and characterization of the dosing frequency (based on the duration of time between the first open-label dose for rollover patients and their first HAE attack).	Treatment with lanadelumab reduced the mean HAE attack rate by 87.4% overall compared with baseline (92.4% for rollovers, 82.0% for nonrollovers). Marked reductions were also shown in the rate of attacks requiring acute treatment (93.4%), moderate or severe attacks (84.3%), and high-morbidity attacks (96.5%). Most patients (96.6%) achieved a reduction in HAE attacks of ≥50% during the treatment p…	97.2% of patients reported ≥1 TEAE (96.3% rollovers; 98.1% nonrollovers), most were mild or moderate severity. No deaths occurred during the study. Most frequently reported TEAEs were injection site pain (47.2%), viral upper respiratory tract infection (42.0%), upper respiratory tract infection (25.9%), and headache (24.5%). Treatment-related TEAEs were reported by 54.7% of patients, most commonl…
Lumry-2023 HELP OLE	212 patients treated with lanadelumab (109 rollovers and 103 nonrollovers)	Patients who completed the HELP Study were able to immediately enter the HELP OLE (rollovers), and eligible patients who had not participated were able to enter (nonrollovers). Rollover patients received a single 300mg dose of lanadelumab on Day 0 and the second dose after patient's first confirmed angioedema attack. Thereafter, lanadelumab was administered every 2 weeks. Nonrollover patients rec…	Patient-reported outcomes: Angioedema Quality of Life Questionnaire [AE-QoL], Short Form Health Survey 12-item version 2, Hospital Anxiety and Depression Scale (HADS), Work Productivity and Activity Impairment-General Health Questionnaire (WPAI-GH), and EQ-5D-5L questionnaire were assessed at baseline (day 0 of HELP OLE) and various time points until the end-of-study (EOS) visit. The Angioedema C…	For rollovers, mean(SD) AE-QoL total score reduced from 30.7(23.0) at baseline of HELP OLE to 20.6(18.5) at EOS (change, -10.2 (17.9)), (i.e. less impairment). For rollover patients who received placebo during HELP the change was -21.8(18.0) compared with -4.9(16.1), -5.7(10.2), and -2.7(17.8) for patients previously treated with lanadelumab 150 mg Q4W, 300 mg Q4W, and 300 mg Q2W, respectively du…	Not reported; see Banerji-2022
Hide-2023	12 patients aged ≥12 years with ≥1 investigator-confirmed HAE attack during the 4 weeks of the run-in period (or up to 8-week run-in period with ≥2 investigator-confirmed HAE attacks) 12 completed study	Phase 3, open-label study of lanadelumab in Japanese patients with HAE. Japanese patients received lanadelumab 300 mg every 2 weeks subcutaneously for 52 weeks. Dosing could be reduced to 300 mg every 4 weeks during the second 26-week treatment period if patients had well-controlled symptoms (e.g. attack-free) for 6 months.	Primary efficacy endpoint was no investigator-confirmed HAE attacks (attack-free status) during days 0-182. Other efficacy endpoints included rates per month (28 days) for all HAE attacks, HAE attacks requiring acute treatment, high-morbidity HAE attacks (defined as ≥1 of the following: severe; resulting in hospitalization except hospitalization for observation <24h; hemodynamically significant; …	Five patients (41.7%; 95% [CI] 15.2-72.3) achieved the primary endpoint of attack-free status during the first 26-week treatment period. The median time from day 0 to the first HAE attack in the first 26-week treatment period was 97.2 days (95% CI 4.2 to not applicable). Mean ± SD percentage of attack-free days was 88.5 ± 27.2% during the first 26-week treatment period and remained stable (89.0 ±…	11 patients (91.7%) reported at least one TEAE (excluding HAE attacks) for a total of 180 TEAEs reported during the 52-week treatment period, and 8 patients (66.7%) reported 103 TEAEs related to lanadelumab treatment. These included injection-site reactions (36 events in 6 patients), headache (10 events in 2 patients), injection-site erythema (7 events in 2 patients), palpitations (21 events in 1…
Hahn-2020	12 patients HAE type I; Not adequately controlled with on-demand therapy or had breakthrough attacks with C1 INH	Prospective real-life analysis of patients switching their long-term prophylaxis to lanadelumab 300 mg (SC) every 2 weeks for at least 6 months. All patients previously experienced insufficient control of symptoms (i.e. high frequency of attacks despite therapy, insufficient response to symptoms or acute attacks, and significant reduction of hr-QoL) with on-demand therapy (C1 INH concentrate or I…	Frequency and severity of attacks, hr-QoL, and side effects	Attack Frequency: During the preceding six months period with on-demand therapy, 24 attacks were recorded for all patients. The overall attack frequency decreased significantly during the first six months of LTP with lanadelumab. Mean frequencies could be reduced from 6.4 to 0.3 attacks per month and per patient in our cohort (mean ± SD treatment effect, 6.1 ± 2.2 attacks; P<0.0001). The most not…	The patients tolerated the treatment very well and no side effects of the treatment were reported except for a slight local reaction with erythema around the injection site and mild pain during the injection
Lanadelumab for the prevention of HAE attacks in children
Craig-2024b HELP OLE Adolescent subgroup	21 adolescent patients (8 rollover patients from the HELP Study and 13 lanadelumab-naive) aged 12 to 17 years. 20/21 (95.2%) completed ≥ 30 months of the study.	Patients who completed the HELP Study were able to immediately enter the HELP OLE (rollovers), and eligible patients who had not participated were able to enter (nonrollovers). Rollover patients received a single 300mg dose of lanadelumab on Day 0 and the second dose after patient's first confirmed angioedema attack. Thereafter, lanadelumab was administered every 2 weeks. Nonrollover patients rec…	Efficacy: Attack rate vs baseline Exploratory outcomes: Percentage of attack-free days, duration of attack-free period, and maximum duration of attack-free period. HRQoL was also assessed as an exploratory outcome using the Angioedema Quality of Life Questionnaire (AE-QoL), EuroQoL 5 Dimensions 5 Levels (EQ-5D-5L) Questionnaire, and the 12-Item Short Form Health Survey (version 2) (SF-12v2). Burd…	Treatment with lanadelumab reduced the total mean(SD) HAE attack rate from 1.58(1.0) at baseline to 0.11(0.2) at EoS, a mean(SD) reduction of 94.7% (7.3%) in the rate of attack. The mean(SD) HAE attack rate decreased from 1.65(1.2) at baseline to 0.20(0.3) at EoS in rollovers and from 1.54(1.0) to 0.06(0.1) in lanadelumab-naïve patients, a mean (SD) reduction in attack rate of 90.9% (9.6%) for ro…	20/21 patients in the adolescent subgroup (95.2%) reported a TEAE (100% of rollovers and 92.3% of lanadelumab-naïve patients). The most commonly reported TEAE was upper respiratory tract infection (28.6% of patients, 6/21). TEAEs reported for ≥ 4 patients were upper respiratory tract infection (6/21), viral upper respiratory tract infection (5/21), sinusitis (4/21), and ligament strain (4/21). Mo…
Maurer-2024 SPRING	21 patients age 2 to ≤ 6 years n=4 age 6 to ≤12 years n=17 20 completed study	Over 52 weeks of treatment, patients aged 2 to less than 6 years received lanadelumab 150 mg every 4 weeks (Q4W) and patients aged 6 to less than 12 years received 150 mg every 2 weeks (Q2W) but could switch to Q4W if they were attack-free for 26 weeks.	Safety and vital signs as primary outcomes Secondary outcomes included clinical outcomes (number of attacks reported during the overall 52-week treatment period, attacks requiring acute therapy as well as moderate or severe attack, and high-morbidity attacks), PD, and immunogenicity	Secondary outcomes included clinical outcomes: Over the 52-week treatment period, the mean (SD) attack rate decreased from 1.84 (1.53) attacks/month at baseline to 0.08 (0.17) attacks/month (94.8% reduction). The attack rate was reduced by 89.4% during the first month, and reduction was maintained over the full treatment period, ranging from 87.7% to 100% during each month. A total of 16 patients…	Safety and vital signs as primary outcomes: There were no clinically significant changes from baseline in laboratory values or vital signs. 17 of 21 patients (81.0%) reported a total of 210 non-HAE attack treatment-emergent AEs (TEAEs) Six patients (54.5%) reported 43 TEAEs during Q4W and 15 (83.3%) reported 167 TEAEs during Q2W. There were no serious AEs, AEs of special interest, hospitalization…
Berotralstat for the prevention of HAE attacks
Honda-2024 APeX-J (parts 2 & 3)	Part 2: 17 patients 150 mg n=9 (7 received 150 mg berotralstat in phase 1; 2 randomized to 150 mg after placebo in phase 1) 110 mg n=8 (6 received 110 mg berotralstat in phase 1; 2 randomized to 110 mg after placebo in phase 1) Part 3: 11 patients	Daily berotralstat for the prevention of attacks in HAE [APeX-J Part 1 = Ohsawa-2021 RCT] Part 2: 28-week dose-blinded phase in which berotralstat-treated patients from part 1 continued the same dose, and placebo patients were re-randomized to berotralstat 150 or 110 mg. Part 3: all patients remaining on study received open-label berotralstat 150 mg for up to an additional 52 weeks.	Primary endpoint of Parts 2 and 3 was long-term safety and tolerability: The number and proportion of patients who had a treatment-emergent adverse event (TEAE), a treatment-emergent serious adverse event (TESAE), a Grade 3 or 4 TEAE, a Grade 3 or 4 laboratory abnormality, a drug-related TEAE consistent with transient drug rash, and a TEAE leading to discontinuation. Secondary endpoints examined …	Secondary endpoints: For patients who completed 26 mo of treatment with berotralstat 150mg (n=5), mean (SEM) monthly HAE attack rates and on-demand medication use decreased from baseline by 1.15 (0.09) attacks/month and 2.8 (0.64) doses/month, respectively. Across all parts of the study, the percentage of symptom-free days was high in both treatment groups. In the All 150 mg group, the percentage…	Primary endpoints: The median (range) duration of exposure to berotralstat in Parts 2 and 3 was 554 (77-650) days. During this period, 14 patients (82.4%) experienced a TEAE, with the most common being nasopharyngitis, abdominal pain, cystitis, influenza, and vertigo. Three TESAEs occurred in 2 patients (11.8%) during Parts 2 and 3, none of which were deemed to be drug-related. Most TEAEs were mi…
Kiani-Alikhan-2024 APeX-2 OLE (part 3)	81 patients 150 mg berotralstat n=26 150 mg after placebo n=14 110 to 150 mg crossover after placebo n=15 110 to 150 mg crossover n=26 70 completed weeks 48-96 20 completed study at week 144	Open-label berotralstat 150 mg for patients who completed APeX 2 part 2 and continued into part 3. Patients age ≥ 12 years in US and Canada and ≥ 18 years in Europe who completed treatment with berotralstat in part 2 of APeX-2 with ≥2 HAE attacks in the prospective run-in period. [Part 1: Zuraw-2021 APeX 2 (24 weeks)] [Part 2: Wedner-2021 APeX-2 (up to 48 weeks)]	The primary endpoints were the number and proportion of patients who experienced a TEAE, a treatment-emergent serious adverse event (TESAE), a grade 3 or 4 TEAE, TEAE consistent with drug rash, and discontinuation because of a TEAE. Secondary endpoints included subject-reported number and rate of HAE attacks, durability of response (i.e., attack rate trend over time), number and proportion of day…	Secondary endpoints: Patients who completed 96 weeks of berotralstat (n=70), mean(SEM) change in attack rate from baseline was -2.21(0.20) attacks/mo at month 24; -2.46(0.35) attacks/mo for the 150mg group (n=21), -2.25(0.37) attacks/mo for the 150mg after placebo group (n=12), -1.94(0.47) attacks/mo for the 110 to 150mg crossover after placebo group (n=13), and -2.12(0.41) attacks/mo for the 110…	Primary endpoints: 7 of the 81 patients (82.7%) experienced at least 1 TEAE, with the rate being similar across treatment groups. The most common TEAEs (≥5%) were nasopharyngitis (19.8%), urinary tract infection (9.9%), abdominal pain (6.2%), arthralgia (6.2%), coronavirus infection (6.2%), and diarrhea (6.2%). A total of 12 patients (14.8%) experienced at least 1 drug-related TEAE, with most dru…
C1-INH for prevention of HAE attacks
Craig-2019 COMPACT OLE	126 patients 40 IU/kg (n = 63) 60 IU/kg (n = 63)	Open-label, randomized, parallel-arm extension of COMPACT. Patients age ≥ 6 years with ≥4 attacks over 2 months before entry into the trial (either study treatment-naive or who had completed 16-week COMPACT trial), were randomly assigned (1:1) to 40 IU/kg or 60 IU/kg C1-INH(SC) twice per week for 52 weeks, with conditional uptitration to optimize prophylaxis. (U.S. patients were eligible to conti…	The primary objective of the OLE study was to determine the long-term safety of C1-INH (SC). Key efficacy end points include percentage of responders ( ≥50% relative reduction in time-normalized number of attacks during treatment compared with the time-normalized number of attacks that was used to qualify the subject for participation in this study), time-normalized attack rate, reduction to <1 a…	36 (57.1%) patients in the 60 IU/kg group and 31 (49.2%) patients in the 40 IU/kg group reported no or mild attacks, respectively. 17 (27.0%) patients in the 60 IU/kg group and 12 (19.0%) patients in the 40 IU/kg group reported at least 1 severe attack. In the 60 IU/kg group, 31 (49.2%) patients had an attack frequency of less than 1 attack per year compared with 27 (43.5%) patients in the 40 IU/…	Similar AE profiles were reported in both treatment arms of the study, with 8.5 and 11.3 AEs per patient-year of exposure to 60 IU/kg and 40 IU/kg C1-INH(SC), respectively. The most frequently reported AEs in both treatment groups were nasopharyngitis, upper respiratory tract infections, headache, and localized injection-site reactions. No dose-dependent safety concerns were identified. Incidence…
Craig-2022 COMPACT OLE 60 IU/kg subgroup	Subgroup analysis: 63 patients randomized 60 IU/kg (24 subjects received 60 IU/kg for at least 12 months)	Open-label, randomized, parallel-arm extension of COMPACT. Patients age ≥ 6 years with ≥4 attacks over 2 months before entry into the trial (either study treatment-naive or who had completed 16-week COMPACT trial), were randomly assigned (1:1) to 40 IU/kg or 60 IU/kg C1-INH(SC) twice per week for 52 weeks, with conditional uptitration to optimize prophylaxis. (U.S. patients were eligible to conti…	The primary objective of the OLE study was to determine the long-term safety of C1-INH (SC). Key efficacy end point include the percentage of responders (defined as ≥50% relative reduction in time-normalized number of attacks during treatment compared with the time-normalized number of attacks that was used to qualify the subject for participation in this study), attack free days, and number of a…	Before enrollment in either the COMPACT trial or COMPACT OLE study, the median number of attacks in the 60 IU/kg treatment group was 9 over a 3-month period. A total of 371 attacks were reported in the 60 IU/kg treatment arm over an observation period of up to 2.7 years. The patients were, on average, attack free during 98% of days while on treatment. The median (range) attacks per month and year…	The most common AEs were injection-site reactions (0.06 events per injection for the 60-IU/kg group). Safety outcomes in the 60 IU/kg group were similar to those of the overall population. AEs in the C1-INH (SC) 60-IU/kg-group (safety population, n = 70: 63 randomized to 60 IU/kg and 7 patients up-titrated to 60 IU/kg): 58 patients (83%) reported any AE, and 3 (4%) of AEs led to discontinuation.
Lumry-2021 COMPACT OLE	126 patients 40 IU/kg (n = 63) 60 IU/kg (n = 63)	Open-label, randomized, parallel-arm extension of COMPACT. Patients age ≥ 6 years with ≥4 attacks over 2 months before entry into the trial (either study treatment-naive or who had completed 16-week COMPACT trial), were randomly assigned (1:1) to 40 IU/kg or 60 IU/kg C1-INH(SC) twice per week for 52 weeks, with conditional uptitration to optimize prophylaxis. (U.S. patients were eligible to conti…	HRQoL assessments at baseline and end-of-study (52 weeks, or 140 weeks for patients who participated in the additional extension period in the US): European Quality of Life-5 Dimensions Questionnaire 3-level version (EQ-5D-3L), Hospital Anxiety and Depression Scale (HADS), Work Productivity and Activity Impairment Questionnaire (WPAI), and Treatment Satisfaction Questionnaire for Medication (TSQM…	EQ-5D: 60 IU/kg group showed significant improvement on both the Health State Value (mean change [95% CI], 0.07[0.01, 0.12] and the VAS (mean change [95% CI], 7.45[3.29, 11.62]). In the 40 IU/kg group, mean changes demonstrated a trend for improvement but did not reach statistical significance (EQ-5D Health State Value, mean [95% CI] change from baseline 0.03 [0, 0.06]; VAS, 4.33 [-0.13, 8.80]) H…	Reported in Craig-2019
Levy-2020 COMPAC OLE Pediatric subgroup	Subgroup analysis: 10 subjects ≤17 years old 40 IU/kg n=5 60 IU/kg n=5 mean exposure 89 weeks (range: 51-133 weeks)	Open-label, randomized, parallel-arm extension of COMPACT. Patients age ≥ 6 years with ≥4 attacks over 2 months before entry into the trial (either study treatment-naive or who had completed 16-week COMPACT trial), were randomly assigned (1:1) to 40 IU/kg or 60 IU/kg C1-INH(SC) twice per week for 52 weeks, with conditional uptitration to optimize prophylaxis. (U.S. patients were eligible to conti…	Subgroup analyses by age (≤17 vs. >17 years) were performed for key efficacy endpoints: Percentage of responders (defined as ≥50% relative reduction in time-normalized number of attacks during treatment compared with the time-normalized number of attacks compared with prestudy period), number of attacks per month, and use of rescue medication. Subject and investigator assessments of response to t…	All 10 (100%) subjects ≤17 years old and 103 of 112 (92%) evaluable subjects >17 years old were classified as responders, with ≥50% reduction in attacks vs prestudy period. Similarly, all 10 (100%) subjects ≤17 years old and 94 of 116 (81%) subjects >17 years old experienced <1 HAE attack per 4-week period during C1INH (SC) treatment. All subjects ≤17 years old experienced substantial reductions …	In the overall population, as well as in the pediatric subgroup, C1INH (SC) was well tolerated; injection-site reactions were the most common AE. In the pediatric subgroup, injection-site erythema was the most common treatment-related AE and was reported by 2 subjects. Notably, 7 of the 10 pediatric subjects did not report any injection-site reactions. Among the pediatric subjects, all injection-…
Fukuda-2023	9 subjects ≥ 12 years old from Japan	60 IU/kg C1–INH (SC) twice weekly, self-administered injections over 16-week treatment period. First and last doses were administered at the study center, while all other doses were self-administered at home or administered by a trained caregiver. Included Japanese subjects with ≥2 HAE attacks within a consecutive 4-week period, or at least one attack during the first 2 weeks.	Time-normalized number of HAE attacks per month and C1–INH functional activity at week 16. AE-QoL	Treatment with C1–INH (SC) significantly reduced the mean time-normalized monthly attack rate from 3.7 during the run-in period to 0.3 during treatment. The within-subject comparison of the difference in attack rate was statistically significant (exploratory p value = 0.004). All nine subjects had a relative reduction in the time-normalized number of HAE attacks from the run-in period to the trea…	There were no deaths, serious AEs (SAEs), or AEs leading to study discontinuation. here was a total of 109 reports of TEAEs in seven subjects; most events were mild in severity (n = 101), with only one event reported as moderate and seven reported as severe. Most of the reported AEs (107/109) had recovered or resolved by the end of the study period; the exceptions were one case of mild back pain …

## Sheet: Citations and Study Refs
Study Reference Codes and Citations for Lower Quality Comparison Studies
Code	Focus	Citation
Acute Treatment
Efficacy and safety of rhC1-INH administered during HAE attacks
Andrasi-2020	Efficacy and safety of rhC1-INH administered during HAE attacks	Andrasi N, Veszeli N, Holdonner A, Temesszentandrasi G, Kohalmi KV, Varga L, et al. Evaluation of the efficacy and safety of home treatment with the recombinant human C1-inhibitor in hereditary angioedema resulting from C1-inhibitor deficiency. International Immunopharmacology. 80:106216, 2020 Mar. https://www.sciencedirect.com/science/article/pii/S1567576919315516?via%3Dihub
Efficacy and safety of rhC1-INH administered during HAE attacks in children
Reshef-2019	Efficacy and safety of rhC1-INH administered during HAE attacks in children	Reshef A, Grivcheva-Panovska V, Kessel A, Kivity S, Klimaszewska-Rembiasz M, Moldovan D, et al. Recombinant human C1 esterase inhibitor treatment for hereditary angioedema attacks in children. Pediatric Allergy & Immunology. 30(5):562-568, 2019 08. https://onlinelibrary.wiley.com/doi/10.1111/pai.13065
Long-Term Prophylaxis
Lanadelumab for the prevention of HAE attacks
Banerji-2022 HELP OLE	Long-term effectiveness and safety of lanadelumab	Banerji A, Bernstein JA, Johnston DT, Lumry WR, Magerl M, Maurer M, et al. Long-term prevention of hereditary angioedema attacks with lanadelumab: The HELP OLE study. Allergy. 77(3):979-990, 2022 03. https://doi.org/10.1111/all.15011
Lumry-2023 HELP OLE	Impact of long-term lanadelumab treatment on patient-reported outcomes	Lumry WR, Maurer M, Weller K, Riedl MA, Watt M, Yu M, et al. Long-term lanadelumab treatment improves health-related quality of life in patients with hereditary angioedema. Annals of Allergy, Asthma, & Immunology. 131(1):101-108.e3, 2023 07. https://dx.doi.org/10.1016/j.anai.2023.03.028
Hide-2023	Efficacy and safety of lanadelumab in Japanese patients	Hide M, Ohsawa I, Nurse C, Yu M. Efficacy and safety of lanadelumab in Japanese patients with hereditary angioedema: A phase 3 multicenter, open-label study. Journal of Dermatology. 50(11):1381-1391, 2023 Nov. https://onlinelibrary.wiley.com/doi/10.1111/1346-8138.16909
Hahn-2020	Analysis of patients switching LTP to lanadelumab	Hahn J, Trainotti S, Wigand MC, Schuler PJ, Hoffmann TK, Greve J. Prospective analysis in patients with HAE under prophylaxis with lanadelumab: A real-life experience. Journal of Drugs in Dermatology: JDD. 19(10):978-983, 2020 10 01.
Lanadelumab for the prevention of HAE attacks in children
Craig-2024b HELP OLE Adolescent subgroup	Long-term effectiveness and safety of lanadelumab in adolescents aged 12-17	Craig T, Tachdjian R, Bernstein JA, Anderson J, Nurse C, Watt M, et al. Long-term prevention of hereditary angioedema attacks with lanadelumab in adolescents. Annals of Allergy, Asthma, & Immunology. 2024 Aug 09. https://dx.doi.org/10.1016/j.anai.2024.08.001 In press
Maurer-2024 SPRING	Efficacy and safety of lanadelumab in children 2-12 years old	Maurer M, Lumry WR, Li HH, Aygoren-Pursun E, Busse PJ, Jacobs J, et al. Lanadelumab in patients 2 to less than 12 years old with hereditary angioedema: Results from the phase 3 SPRING study. The Journal of Allergy & Clinical Immunology in Practice. 12(1):201-211.e6, 2024 01. https://dx.doi.org/10.1016/j.jaip.2023.09.009
Berotralstat for the prevention of HAE attacks
Honda-2024 APeX-J parts 2 & 3	Long-term safety and effectiveness of berotralstat in Japan	Honda D, Hide M, Fukuda T, Koga K, Morita E, Moriwaki S, et al. Berotralstat for long-term prophylaxis of hereditary angioedema in Japan: Parts 2 and 3 of the randomized APeX-J phase III trial. World Allergy Organization Journal. 17(3):100882, 2024 Mar. https://www.worldallergyorganizationjournal.org/article/S1939-4551(24)00013-9/fulltext
Kiani-Alikhan-2024 APeX OLE	Long-term safety and effectiveness of berotralstat	Kiani-Alikhan S, Gower R, Craig T, Wedner HJ, Kinaciyan T, Aygoren-Pursun E, et al. Once-daily oral berotralstat for long-term prophylaxis of hereditary angioedema: The open-label extension of the APeX-2 randomized trial. The Journal of Allergy & Clinical Immunology in Practice. 12(3):733-743.e10, 2024 Mar. https://www.jaci-inpractice.org/article/S2213-2198(23)01368-5/fulltext
C1-INH for prevention of HAE attacks
Craig-2019 COMPACT OLE	Long-term safety and effectiveness of C1-INH	Craig T, Zuraw B, Longhurst H, Cicardi M, Bork K, Grattan C, et al. Long-term outcomes with subcutaneous C1-inhibitor replacement therapy for prevention of hereditary angioedema attacks. The Journal of Allergy & Clinical Immunology in Practice. 7(6):1793-1802.e2, 2019 Jul - Aug. https://www.sciencedirect.com/science/article/pii/S2213219819301631
Craig-2022 COMPACT OLE 60 IU/kg subgroup	Long-term safety and effectiveness of C1-INH. Subgroup: 60 IU/kg	Craig T, Feuersenger H, Pragst I, Dang J. Prophylactic therapy with subcutaneous C1-inhibitor is associated with sustained symptom control in patients with hereditary angioedema. Allergy & Asthma Proceedings. 43(3):202-208, 2022 05 01. https://www.sciencedirect.com/science/article/pii/S2213219819301631
Lumry-2021 COMPACT OLE	Long-term safety and effectiveness of C1-INH: HRQoL	Lumry WR, Zuraw B, Cicardi M, Craig T, Anderson J, Banerji A, et al. Long-term health-related quality of life in patients treated with subcutaneous C1-inhibitor replacement therapy for the prevention of hereditary angioedema attacks: findings from the COMPACT open-label extension study. Orphanet Journal Of Rare Diseases. 16(1):86, 2021 02 15. https://dx.doi.org/10.1186/s13023-020-01658-4
Levy-2020 COMPAC OLE Pediatric subgroup	Long-term safety and effectiveness of C1-INH in children ≤17 years old	Levy D, Caballero T, Hussain I, Reshef A, Anderson J, Baker J, et al. Long-term efficacy of subcutaneous C1 inhibitor in pediatric patients with hereditary angioedema. Pediatric Allergy Immunology & Pulmonology. 33(3):136-141, 2020 09 01. https://dx.doi.org/10.1089/ped.2020.1143
Fukuda-2023	Safety and effectiveness of C1-INH in Japanese patients	Fukuda T, Yamagami K, Kawahata K, Suzuki Y, Sasaki Y, Miyagi T, et al. Efficacy, pharmacokinetics, and safety of subcutaneous C1-esterase inhibitor as prophylaxis in Japanese patients with hereditary angioedema: Results of a phase 3 study. Allergology International. 72(3):451-457, 2023 Jul. https://dx.doi.org/10.1016/j.alit.2023.02.002
